# Supplementary material for: Model-based reconstruction of whole organ growth dynamics reveals invariant patterns in leaf morphogenesis
Source: Quant Plant Biol. 2023 Feb 3;4:e1. doi: 10.1017/qpb.2022.23 (PMC10095959; doi:10.1017/qpb.2022.23)
Supplement: Supplementary file 1 [file S2632882822000236sup001.tex]

\appendix
\clearpage

\setcounter{page}{1}
\setcounter{figure}{0}
\setcounter{table}{0}
\renewcommand{\thefigure}{S\arabic{figure}}
\renewcommand{\thetable}{S\arabic{table}}
\renewcommand{\figurename}{Supplementary Figure}
\renewcommand{\tablename}{Supplementary Table}

%\section*{Supplementary information: (paper title)}

\clearpage


\begin{figure}
\centering
\includegraphics[width=\textwidth]{staticvslive.png}
\caption{Time-lapse versus static image data acquisition.
\textit{Top}: live imaging allows following the development of individual leaves  over limited time windows. Each repetition provides a short sequence of development. Organs are stressed, morphogenesis may be significantly perturbed during acquisition and morphological measures be biased.
\textit{Bottom}: static imaging can provide lot of image data, sampled over unlimited time windows. Each repetition provides a unique, static image and MorphoLeaf application allows the temporal calibration of leaves and the reconstruction of the average, continuous growth trajectory during the whole development of the organ.
Organs grow in standard conditions until imaging, morphogenesis is not perturbed, and morphological measures are relevant.
}
\label{fig-suppl-staticvslive}
\end{figure}

\begin{figure}
\centering
\includegraphics[width=\textwidth]{weightBalancing.pdf}
\caption{
Automatic balancing method in weighted averaging, to increase robustness in face of local sampling heterogeneity/asymmetry.
Red ticks: a leaf data sample, $\{d_i\}$, $i=1, \cdots, n$, ordered in increasing ages $t_i$ ($n=4$, $t_1=90$, $t_2=92$, $t_3=94$ and $t_4=108$).
The scheme illustrates the computation of a mean leaf contour at time $t=100$.
We use contours in a temporal neighbourhood around $t$, defined by a Gauss function $G_{t,\sigma}$ (curve in dark blue, here standard deviation $\sigma=5$).
In the first version of MorphoLeaf \cite{Biot2016b}, leaf weights corresponded to the $G_{t,\sigma}$ values (vertical dashed lines in green: resulting weights, normalised to sum up to 1, are equal to 0.115, 0.236, 0.413 and 0.236 for increasing leaf ages).
Because of locally unbalanced sampling, here, resulting average age deviated from targeted $t$ toward smaller values, where data are more numerous (weighted average  equal to 96.37).
To correct such bias, we first impose that the sum of the weights for data on each side of $t$, i.e. either with $t_i< t$ or $t_i>t$, are balanced (i.e., normalised sums are equal to 0.5 on both sides).
Next, we assign to each data a weight related to the time window it occupies on its side (blue horizontal arrows), and constrained by the Gaussian neighbourhood (i.e., by considering the area under the curve).
For each $t_i$, the inferior and superior limits of the associated  window (blue vertical lines) are the median times $m_{i^-}$ and $m_{i^+}$ between $t_{i-1}$ and $t_i$, and between $t_i$ and $t_{i+1}$, respectively, relatively to function $G_{t,\sigma}$:
 $\int_{t_{i-1}}^{m_{i-}} G_{t,\sigma}(u)\mbox{d}u = \int_{m_{i-}}^{t_i} G_{t,\sigma}(u)\mbox{d}u$ and $\int_{t_i}^{m_{i+}} G_{t,\sigma}(u)\mbox{d}u= \int_{m_{i+}}^{t_{i+1}}  G_{t,\sigma}(u)\mbox{d}u$.
Exceptions arise for the two data points surrounding $t$ (here, $t_3$ and $t_4$), which are limited on one side by $t$ itself, and for $t_1$ and $t_n$, for which $m_{i^-}=-\infty$ and $m_{i^+}=+\infty$, respectively.
Practically, this finally comes down at attributing to each $d_i$ a weight equal to $\frac{1}{2}\int_{t_{i-1}}^{t_{i+1}}G_{t,\sigma}(u)\mbox{d}u$, with $t_0=-\infty$ and $t_{n+1}=+\infty$, $t_{i+1}$ or $t_{i-1}$ being replaced by $t$ when appropriate (i.e., for the two data surrounding $t$).
This ensures the weight associated to each data decreases as local data density increases.
This strategy results in a re-centring of the means toward $t$ (here, new weights were equal to 0.039, 0.046, 0.415, 0.5 and resulting weighted mean to 100.7). 
}
\label{fig-suppl-balanced-averaging}
\end{figure}

\begin{figure}
\centering
\includegraphics[width=0.5\textwidth]{fig-suppl-sample-model.pdf}
\caption{Mathematical model of organ apparition dynamics: a synthetic example. The model was run with $K=5$ maximal number of organs, setting $\beta_k=s_k=1$ for all $k$s. The inflection points of the transition functions were set as $t_0=5, t_1=10, t_2=17, t_3=25$ and $t_4=35$.}
\label{fig-suppl-sample-model}
\end{figure}

\begin{figure}
\centering
\includegraphics[width=\textwidth]{fig-leaf-initiation-mutants.pdf}
\caption{Reconstructing leaf initiation dynamics in mutants. (A,B)~Number of rosette leaves as a function of plant age in \textit{kluh} (A) and \textit{clfsep} (B) plants. (C,D)~Temporal dynamics of empirically derived and model-predicted proportions of plants with different numbers of leaves. \textit{Dots}: empirical  proportions computed  from  data in (A) and (B); \textit{Curves}:   model-predicted  proportions  after  model  fitting.}
\label{fig-suppl-leaf-initiation-mutants}
\end{figure}

\begin{table}
\centering
\begin{tabular}{llll}
$r$ & 
$\hat{\tau}_r^{(1)}$ (d) & $\hat{\tau}_r^{(2)}$ (d) &
$\hat{\tau}_r^{(3)}$ (d)
\\\hline
2 & 3.04 & 3.04 & 2.99\\
3 & 5.54 & 5.57 & 5.00\\
5 & 7.80 & 7.83 & 7.74\\
7 & 9.88 & 9.89 & 9.83\\
9 & 12.05 & 12.06 & 11.77\\
11 & 13.97 & 14.01 & 13.85\\
\end{tabular}
\caption{Estimated leaf initiation times in Col0 using different criteria. For each leaf rank $r$, the estimated initiation time $\hat{\tau}_r$ was defined either as (1)~the first time where $N_r>N_{r-1}$, or (2)~the first time where $N_r$ reaches half the population size or (3)~the first time where where $N_r$ reaches half its maximum. Criterion (2) was used throughout the present study.}
\label{tab-suppl-time-estimation-criteria}
\end{table}

\begin{table}
\centering
\begin{tabular}{rrrr}
genotype & $r$ & $\hat{\tau}_r$ (d) & $\Delta\hat{\tau}_r$ (d)\\\hline
wt & 2 & 3.04 & -\\
wt & 3 & 5.57 & 2.53\\
wt & 5  & 7.83 & 2.26\\
wt & 7  & 9.89 & 2.06\\
wt & 9  & 12.06 & 2.17\\
wt & 11 & 14.01 & 1.95\\[2mm]
\textit{kluh} &11 & 11.82 & -\\[2mm]
\textit{clfsep} & 9  & 12.17 & -\\
\textit{clfsep} & 11 & 14.14 & 1.97
\end{tabular}
\caption{Estimated leaf initiation time $\hat{\tau}_r$ in days (d) as a function of leaf rank $r$ in wild-type and mutant plants. The table also gives the interval $\Delta\hat{\tau}_r=\hat{\tau}_r-\hat{\tau}_{r-1}$ between successive leaves.}
\label{tab-suppl-leaf-initiation-times}
\end{table}

\begin{figure}
\centering
\includegraphics[width=0.8\textwidth]{kineticsFunctionsComparison}
\caption{Comparison of different growth calibration functions. The Hill function globally performs better to fit on leaf blade length measures (leaves of ranks 3, 5, 7, 9 and 11 in the wild type, and leaves 11 in \textit{kluh} and \textit{clfsep} mutants), when compared to two other popular growth models, the Gompertz and logistic functions.
RMWSE: root mean weighted square error, weights being those applied during the fitting on data.}
\label{fig-suppl-growthFits}
\end{figure}

\begin{figure}
\centering
\includegraphics[width=\textwidth]{supp-HillFcts.pdf}
\caption{Blade length measures as functions of leaf age since initiation and fitted Hill functions for L3, L5, L9, L11 in Col-0, and for L11 in mutants \textit{clfsep} and \textit{kluh}.}
\label{fig-suppl-HillFits}
\end{figure}

\begin{figure}
\centering
\includegraphics[width=\textwidth]{supp-HillParams.pdf}
\caption{Leaf growth parameters in Hill equation (\Cref{eq:hill}) and derived parameter.
\textit{Top left}:~final blade length ($L_\infty$).
\textit{Top right}:~exponent ($n$).
\textit{Bottom left}:~approximative inflection point ($t_{50}$).
\textit{Bottom right}:~inflection point ($t_{\mbox{max}}$) derived from $t_{50}$.
Bars:~95\% confidence intervals.
}
\label{fig-suppl-mutants-HillParameters}
\end{figure}


\begin{figure}
\centering
\includegraphics[width=\textwidth]{globalLeafShape.pdf}
\caption{Leaf blade elongation (length/width) of Col-0 L11 (dots: individual measures; curve: measures of the growth trajectory). Bottom: average contours at different time points (9d/216h, 12.5d/300h, 17.5d/420h and 22.5d/540h in tooth time) corresponding to different elongation values.
Scale bars (from \textit{Left} to \textit{Right}): 50$\mu$m, 250$\mu$m, 1500$\mu$m and 4000$\mu$m.}
\label{fig-suppl-L11-Col0-elongation}
\end{figure}


\begin{figure}
\centering
\includegraphics[width=0.75\textwidth]{fig-suppl-wt-L3-L9-initiation-teeth.pdf}
\caption{Reconstructing and modelling tooth initiation dynamics in Col0 leaves 3, 5, 7 and 9. \textit{Left}: observed number of teeth as a function of leaf age. \textit{Right}: empirically derived (\textit{Dots}) and modelled (\textit{Curves}) proportions of leaves with different numbers of teeth.}
\label{fig-suppl-wt-L3-L9-tooth-initiaton}
\end{figure}


\begin{figure}
\centering
\includegraphics[width=\textwidth]{fig-suppl-mutants-L11-initiation-teeth.pdf}
\caption{Reconstructing and modelling tooth initiation dynamics in Leaf 11 of \textit{kluh} and \textit{clfsep} mutants. \textit{Left}: observed number of teeth as a function of leaf age. \textit{Right}: empirically derived (\textit{Dots}) and modelled (\textit{Curves}) proportions of leaves with different numbers of teeth. Note that in \textit{kluh}, the empirical dynamics could not be computed for the category of leaves with no tooth because only a single experimental observation was available in this category.}
\label{fig-suppl-mutants-L11-tooth-initiaton}
\end{figure}

\begin{figure}
\centering
\includegraphics[width=\textwidth]{fig-supp-validationResampling.pdf}
\caption{Validation of reconstructed growth trajectories.
The dataset of wild-type L11 leaves was randomly split into subsets of equal size. A growth trajectory was generated using the first subset (\textit{Green curve}) and compared with independent shape measurements (\textit{Grey dots}) performed on the second subset (\textit{left}: leaf blade aspect-ratio; \textit{right}: Tooth 1 aspect-ratio). Grey curve: growth trajectory reconstructed using the complete dataset (same as in \Cref{fig:globalResults}C).
This procedure confirmed that additional, independent data (simulated by discarded data) can be accurately predicted by a growth trajectory.
Note that the measures of the trajectory computed after under-sampling are very close to the ones of the initial trajectory, computed from all data (curves in \textit{light grey}).}
\label{fig-suppl-validationResampling}
\end{figure}

\begin{figure}
\centering
\includegraphics[width=\textwidth]{col0TeethMeasures.pdf}
\caption{Quantification in Col-0 of the first two teeth shapes in L3 and L5, and of the first three teeth in L7 and L9 (from \textit{Top} to \textit{Bottom}, respectively). 
Tooth width and height, as schematised in Figure~\ref{fig:toothQuantif}D, and aspect ratio height/width.
Measures in $\mu$m (tooth width and height) and hours (tooth age).}
\label{fig-suppl-Col-0TeethParameters}
\end{figure}


\begin{figure}
\centering
\includegraphics[width=\textwidth]{toothAgeLeafAge.pdf}
\caption{
Superimposed contours of Col-0 (green), \textit{kluh} (orange) and \textit{clfsep} (violet) L11 contours, at different ages in leaf time.
At these particular time points, leaves carry a Tooth~1 aged of a fixed age of 200h in \textit{clfsep}, \textit{kluh} and Col-0, respectively (see the small rectangles overs corresponding L11s).
Scale bar: 1500$\mu$m.
Large rectangle: enlarged contours of Teeth 1 aged of 200h (the ones in the small rectangles), aligned and superimposed.
}
\label{fig-suppl-tooth-leaf-ages}
\end{figure}
